# Supplementary material for: Comprehensive epigenomic profiling of human alveolar epithelial differentiation identifies key epigenetic states and transcription factor co-regulatory networks for maintenance of distal lung identity
Source: BMC Genomics. 2021 Dec 18;22:906. doi: 10.1186/s12864-021-08152-6 (PMC8684104; doi:10.1186/s12864-021-08152-6)
Supplement: Supplementary file 2 — Additional file 2: Supplementary Table S1. AT1 cell enriched markers across consortia. Genes significantly expressed in AT1 cells from the 2D AEC differentiation model (D0 vs D6, yellow), IPF Cell Atlas (blue), Molecular Atlas of Human Lung (purple), and control treatment AT1 scRNAseq from mouse (orange). [file 12864_2021_8152_MOESM2_ESM.xlsx]

## Sheet: Supplemental_Table_1
		2D AEC bulk RNAseq (Marconett 2020)				IPFCellATlas AT1 marker genes (Kaminski 2020)					Strunz et al., mouse AT1 scRNAseq (Schiller 2020)					Travaglini et al., scRNAseq human lung cluster 13 (AT1 cells) (Krasnow 2020)
Gene.ID	entrezid	logFC.Day6_vs_D0	logCPM	PValue	FDRfor.diff.among.groups..BHcorrected.	p_val	avg_log2FC	pct.1	pct.2	p_val_adj	score	logfoldchange	LogFC	pval	pval_adj	avg_logFC	pct_in_cluster	pct_out_cluster	p_val	p_val_adj
AGER	177	1.68322	7.0552	2.87e-19	3.68e-17	0	4.78492	0.91	0.246	0	42.3574	4.40941	4.40941	0	0	4.42	1	0.19	0	0
AGRN	375790	2.18782	8.71749	5.29e-09	8.03e-08	5.24e-26	1.35519	0.285	0.14	1.78e-21	13.8576	3.00703	3.00703	1.14e-43	4.75e-41	0.73	0.44	0.27	4.13e-124	1.09e-119
ALCAM	214	0.816323	8.93187	0.0227567	0.0484468	4.64e-21	1.11743	0.69	0.897	1.58e-16	9.89117	1.05899	1.05899	4.55e-23	9.85e-21	0.74	0.75	0.63	1.83e-122	4.84e-118
APLP2	334	1.82469	10.2777	4.1e-06	2.91e-05	8.96e-27	1.12959	0.685	0.906	3.04e-22	6.56941	0.831182	0.831182	5.05e-11	4.57e-09	1.23	0.95	0.85	0	0
ARHGEF26	26084	2.76155	6.72094	5.54e-20	7.91e-18	2e-111	2.11883	0.474	0.103	6.78e-107	5.10238	2.14247	2.14247	3.35e-07	1.85e-05	1.22	0.54	0.07	6.02e-226	1.6e-221
CADM1	23705	1.93342	8.26602	1.13e-09	2e-08	2.83e-08	0.981236	0.642	0.902	0.000960085	6.34447	1.13688	1.13688	2.23e-10	1.86e-08	1.31	0.76	0.29	4.72e-260	1.25e-255
CAV1	857	2.48999	9.34541	1.8e-08	2.39e-07	2.84e-265	3.96384	0.866	0.299	9.64e-261	10.29	4.23137	4.23137	7.82e-25	1.77e-22	3.17	1	0.36	0	0
CAV2	858	2.36692	8.29838	5.61e-12	1.67e-10	2.12e-134	2.56921	0.617	0.213	7.19e-130	5.11343	1.48551	1.48551	3.16e-07	1.75e-05	1.99	0.94	0.43	0	0
CD151	977	2.43236	9.34865	4.62e-10	8.96e-09	6.57e-54	1.93541	0.63	0.623	2.23e-49	5.36494	1.16176	1.16176	8.1e-08	4.96e-06	1.49	0.91	0.7	0	0
CLDN18	51208	3.6903	8.74391	7.28e-34	7.76e-31	1.26e-32	1.65158	0.652	0.795	4.28e-28	38.0207	3.92714	3.92714	0	0	1.99	0.93	0.28	0	0
CLIC3	9022	4.42763	6.3963	6.75e-11	1.59e-09	1.27e-22	1.66257	0.502	0.503	4.31e-18	20.3418	2.3424	2.3424	5.48e-92	5.5e-89	1.92	0.9	0.34	0	0
CLIC5	53405	3.24447	7.77067	2.53e-26	9.71e-24	6.33e-161	2.74213	0.62	0.14	2.15e-156	29.7121	4.21748	4.21748	5.35e-194	1.84e-190	1.58	0.73	0.12	0	1.97e-304
CLIP4	79745	1.47188	6.62192	9.44e-07	7.89e-06	1.66e-17	1.10308	0.258	0.144	5.64e-13	8.23198	1.35386	1.35386	1.84e-16	2.77e-14	0.4	0.18	0.09	9.53e-67	2.52e-62
COL4A1	1282	2.53691	5.78959	8.91e-21	1.47e-18	6.31e-86	1.51239	0.271	0.014	2.14e-81	15.9829	2.26915	2.26915	1.68e-57	9.4e-55	0.97	0.39	0.02	7.6e-176	2.01e-171
COL4A2	1284	2.56192	6.67583	2.93e-16	2.35e-14	5.83e-133	2.13557	0.423	0.034	1.98e-128	8.7382	1.94566	1.94566	2.37e-18	4.13e-16	1.03	0.44	0.02	7.88e-197	2.09e-192
COL4A3	1285	3.5896	7.42929	1.33e-17	1.39e-15	1.9e-63	1.83744	0.419	0.16	6.45e-59	14.126	4.35597	4.35597	2.63e-45	1.17e-42	0.86	0.37	0.02	4.17e-139	1.1e-134
COL4A4	1286	3.72178	7.82658	2.93e-20	4.27e-18	6.97e-26	1.30806	0.345	0.206	2.37e-21	10.5762	3.65362	3.65362	3.84e-26	9.83e-24	0.72	0.3	0.03	2.7e-109	7.16e-105
CRIP2	1397	3.11399	5.40614	6.91e-12	2.01e-10	1.19e-83	1.5977	0.306	0.033	4.06e-79	16.9501	1.56547	1.56547	1.92e-64	1.22e-61	0.85	0.72	0.58	7.22e-134	1.91e-129
CUX1	1523	1.01461	6.82921	4.74e-05	0.000240184	6.18e-07	1.0139	0.615	0.884	0.0209937	5.03902	1.14862	1.14862	4.68e-07	2.54e-05	0.42	0.27	0.26	6.03e-84	1.6e-79
DPYSL2	1808	2.28779	8.25601	2.27e-05	0.00012686	1.68e-08	1.25225	0.449	0.522	0.00056967	6.25032	2.35595	2.35595	4.1e-10	3.27e-08	0.98	0.52	0.19	3.35e-149	8.88e-145
EHD2	30846	1.22792	6.51658	0.00319235	0.00937411	1.79e-66	1.93033	0.439	0.174	6.06e-62	6.49084	2.47053	2.47053	8.54e-11	7.55e-09	0.95	0.5	0.17	3.46e-182	9.16e-178
EMP2	2013	2.76661	9.53478	3.48e-16	2.74e-14	1.97e-254	3.73317	0.925	0.781	6.68e-250	35.2532	3.73091	3.73091	3.06e-272	1.84e-268	3.46	1	0.82	0	0
EPS8L2	64787	2.02079	8.0624	8.9e-10	1.61e-08	1.64e-28	1.49518	0.37	0.229	5.58e-24	4.94934	1.43504	1.43504	7.45e-07	3.85e-05	0.82	0.5	0.33	2.91e-155	7.71e-151
FAM189A2	9413	3.50549	5.9395	4.64e-31	3.06e-28	1.31e-09	0.958753	0.248	0.177	4.44e-05	6.01403	2.76629	2.76629	1.81e-09	1.36e-07	0.57	0.25	0.08	3.58e-77	9.49e-73
GJA1	2697	0.470043	9.09832	0.00348802	0.0101053	1.84e-21	1.46274	0.373	0.269	6.26e-17	5.83753	1.05591	1.05591	5.3e-09	3.7e-07	1.06	0.56	0.18	2.51e-148	6.66e-144
GPRC5A	9052	2.23928	10.0787	1.86e-09	3.09e-08	1.68e-118	1.86862	0.825	0.888	5.69e-114	10.9306	1.98549	1.98549	8.23e-28	2.22e-25	1.55	0.86	0.49	0	0
HOPX	84525	1.99963	9.7975	0.000807344	0.00284521	6.15e-50	1.46938	0.785	0.969	2.09e-45	17.3226	2.91654	2.91654	3.18e-67	2.12e-64	1.52	0.98	0.63	4.47e-233	1.18e-228
IFI27	3429	2.75534	5.94401	7.87e-07	6.75e-06	1.47e-113	2.76273	0.564	0.193	4.98e-109	5.69647	0.717813	0.717813	1.22e-08	8.31e-07	1.02	0.81	0.57	1.16e-97	3.08e-93
IGFBP7	3490	2.78752	6.82119	2.32e-14	1.19e-12	9.35e-88	1.84993	0.355	0.054	3.17e-83	24.3291	3.28877	3.28877	9.65e-131	2.58e-127	0.35	0.69	0.45	2.27e-27	6.02e-23
KRT7	3855	2.32182	11.5984	0.00603328	0.0160621	7.32e-188	3.41347	0.788	0.386	2.48e-183	21.3049	2.43481	2.43481	1.02e-100	1.37e-97	1.79	0.99	0.71	0	0
LAMA3	3909	3.02096	8.50906	4.52e-10	8.78e-09	9.52e-87	2.59687	0.608	0.355	3.23e-82	4.36002	2.96575	2.96575	1.3e-05	0.000522178	0.95	0.43	0.09	1.38e-159	3.65e-155
LAMA5	3911	1.85716	7.51722	9.82e-07	8.16e-06	8.14e-16	1.12237	0.273	0.171	2.76e-11	4.83342	1.43376	1.43376	1.34e-06	6.66e-05	0.4	0.25	0.22	8.66e-72	2.29e-67
LAMB2	3913	2.79116	8.32047	3.09e-12	9.82e-11	7.07e-14	1.11504	0.271	0.18	2.4e-09	4.40844	1.5582	1.5582	1.04e-05	0.000431872	0.58	0.37	0.25	1.23e-104	3.25e-100
LIMCH1	22998	2.02309	8.75206	1.73e-06	1.35e-05	3.3e-89	2.00556	0.783	0.92	1.12e-84	16.6428	2.78931	2.78931	3.41e-62	2.11e-59	1.21	0.73	0.41	2.59e-261	6.86e-257
LMO7	4008	1.46498	11.0424	0.000355515	0.00140352	2.01e-89	1.77858	0.775	0.836	6.81e-85	21.4004	2.47984	2.47984	1.32e-101	1.87e-98	1.95	0.96	0.64	0	0
MAGI3	260425	2.11785	7.58426	5.39e-13	2.07e-11	1.02e-10	1.21551	0.591	0.767	3.48e-06	14.4829	2.27654	2.27654	1.55e-47	7.19e-45	0.57	0.34	0.22	1.69e-87	4.48e-83
MYL12A	10627	0.713273	9.18243	0.0236839	0.0500973	1.24e-24	1.42833	0.622	0.809	4.2e-20	22.1227	2.12701	2.12701	1.91e-108	3.28e-105	1.39	0.98	0.9	0	0
MYL6	4637	1.44223	9.9994	0.000238484	0.000985292	2.46e-97	1.67226	0.809	0.964	8.36e-93	17.5028	1.5978	1.5978	1.36e-68	9.64e-66	0.86	0.99	0.98	1.51e-227	3.99e-223
MYO1C	4641	1.17289	8.44099	0.00105874	0.00361443	8.81e-23	1.48361	0.39	0.287	2.99e-18	7.83518	1.99039	1.99039	4.68e-15	6.22e-13	0.98	0.57	0.28	6.58e-228	1.74e-223
NDST1	3340	2.31726	7.41814	1.61e-13	7.07e-12	8.37e-46	1.48762	0.307	0.101	2.84e-41	5.06722	2.70704	2.70704	4.04e-07	2.22e-05	0.69	0.32	0.12	8.66e-120	2.29e-115
PDGFA	5154	2.83173	6.74597	8.73e-34	8.64e-31	4.88e-12	0.875944	0.176	0.091	1.66e-07	10.0975	1.67616	1.67616	5.67e-24	1.26e-21	0.7	0.31	0.1	1.08e-99	2.86e-95
PDPN	10630	0.12106	3.76144	0.00682226	0.0178068	3.13e-57	1.08654	0.189	0.01	1.06e-52	8.29931	3.2021	3.2021	1.05e-16	1.58e-14	0.99	0.5	0.1	6.87e-148	1.82e-143
PHLDB2	90102	2.18965	6.74924	1.96e-05	0.000112424	1.19e-68	1.85689	0.372	0.098	4.05e-64	15.8135	1.82267	1.82267	2.51e-56	1.34e-53	1.1	0.48	0.06	6.41e-215	1.7e-210
PLS3	5358	1.42757	9.7425	0.000502384	0.0018871	2.81e-23	1.47459	0.469	0.413	9.55e-19	7.91254	1.15381	1.15381	2.52e-15	3.41e-13	1.02	0.6	0.3	2.9e-192	7.69e-188
PTPRF	5792	2.3237	8.50028	2.2e-08	2.83e-07	8.32e-16	1.30726	0.355	0.279	2.82e-11	7.69695	0.900121	0.900121	1.39e-14	1.76e-12	0.39	0.44	0.49	2.43e-68	6.44e-64
RIN2	54453	2.02865	6.64929	2.07e-09	3.38e-08	7.73e-18	1.23478	0.313	0.206	2.62e-13	5.97236	1.32958	1.32958	2.34e-09	1.74e-07	0.42	0.2	0.18	2.68e-76	7.1e-72
RTKN2	219790	2.18981	6.4216	4.71e-23	1.09e-20	4.03e-195	3.23799	0.561	0.038	1.37e-190	13.7515	5.40996	5.40996	4.99e-43	1.97e-40	2.49	0.81	0.04	0	0
SDC1	6382	2.93417	10.5139	1.29e-09	2.25e-08	5.53e-24	1.71583	0.461	0.399	1.88e-19	5.51893	0.634078	0.634078	3.41e-08	2.21e-06	0.91	0.65	0.47	5.02e-145	1.33e-140
SEMA3B	7869	1.44142	6.04582	2.25e-05	0.000126203	2.78e-136	2.26911	0.483	0.067	9.42e-132	5.70776	2.47847	2.47847	1.14e-08	7.8e-07	1.52	0.7	0.12	4.75e-305	1.26e-300
SEMA3E	9723	0.368282	3.8606	0.044738	0.0855436	3.42e-15	1.01268	0.169	0.074	1.16e-10	6.61828	1.57927	1.57927	3.63e-11	3.34e-09	0.58	0.24	0.08	3.3e-73	8.73e-69
SLC39A8	64116	1.58453	10.0761	1.38e-05	8.33e-05	1.08e-42	1.3799	0.69	0.826	3.67e-38	8.72272	1.48907	1.48907	2.72e-18	4.7e-16	1.82	0.93	0.33	0	0
SPARC	6678	2.0109	4.5893	6.35e-06	4.22e-05	5.57e-51	1.02205	0.17	0.01	1.89e-46	37.0752	4.07758	4.07758	7.04e-301	5.64e-297	1.55	0.59	0.08	5.76e-273	1.53e-268
SPOCK2	9806	2.23155	7.21108	8.29e-07	7.05e-06	7.94e-234	2.8436	0.586	0.008	2.69e-229	4.94324	4.52177	4.52177	7.68e-07	3.96e-05	2.23	0.85	0.02	0	0
TIMP2	7077	2.95497	6.23913	1.7e-15	1.15e-13	1.66e-38	1.28741	0.281	0.098	5.64e-34	10.3102	1.92485	1.92485	6.34e-25	1.45e-22	0.88	0.38	0.07	4.62e-135	1.22e-130
TIMP3	7078	0.541256	5.65999	2.18e-20	3.36e-18	5.28e-245	3.17778	0.625	0.018	1.79e-240	29.7444	4.06729	4.06729	2.05e-194	8.22e-191	2.12	0.81	0.16	0	0
TMSB4X	7114	2.54393	10.8335	1.14e-09	2.02e-08	1.17e-85	1.61535	0.938	1	3.98e-81	10.6752	1.44719	1.44719	1.33e-26	3.44e-24	0.7	1	1	2.72e-75	7.21e-71
TNS1	7145	2.98071	9.29953	5.81e-10	1.1e-08	1.53e-32	1.68629	0.464	0.35	5.2e-28	8.87764	2.25482	2.25482	6.83e-19	1.24e-16	0.97	0.58	0.29	1.73e-198	4.58e-194
UNC13D	201294	1.35254	5.8776	0.00355231	0.0102658	2.69e-70	1.64	0.3	0.048	9.13e-66	4.42521	1.73443	1.73443	9.63e-06	0.000403005	1.12	0.5	0.02	8.72e-229	2.31e-224
UTRN	7402	2.43096	9.66972	4.9e-10	9.45e-09	8.83e-10	1.16361	0.582	0.807	3e-05	5.338	1.18499	1.18499	9.4e-08	5.72e-06	0.7	0.49	0.35	1.13e-129	3e-125
VAMP8	8673	1.3628	7.05873	7.27e-07	6.31e-06	6.94e-09	1.02384	0.599	0.876	0.000235465	15.5884	1.30595	1.30595	8.72e-55	4.56e-52	0.38	0.86	0.91	6.67e-58	1.77e-53
VEGFA	7422	1.17642	8.31318	0.00465491	0.0129094	1.75e-53	2.05537	0.476	0.265	5.95e-49	23.8056	3.60223	3.60223	2.92e-125	7.03e-122	1.41	0.72	0.26	2.62e-269	6.93e-265
