# Supplementary material for: Comprehensive epigenomic profiling of human alveolar epithelial differentiation identifies key epigenetic states and transcription factor co-regulatory networks for maintenance of distal lung identity
Source: BMC Genomics. 2021 Dec 18;22:906. doi: 10.1186/s12864-021-08152-6 (PMC8684104; doi:10.1186/s12864-021-08152-6)
Supplement: Supplementary file 3 — Additional file 3: Supplementary Table S2. Enhancer-gene pairs linked in GTEx. Enhancer gene pairs are displayed as the enhancer specific for either “AT2” or “AT-like” cells, alongside the coordinates of the enhancer, the identifier (rsID) of the SNP, the gene name, and the significance of the interaction between the SNP and gene in GTEx. [file 12864_2021_8152_MOESM3_ESM.xlsx]

## Sheet: Sheet1
AT1-like or AT2	PeakID	Chromosome of peak	start coordinate of peak	end of peak	SNP rsID	gene name significantly correlated to SNP in GTEX	p value of singificance of correlation from GTEX
AT1-like	1	chr7	121837600	121841799	rs2019876	AASS	6.5e-07
AT1-like		chr7	121837600	121841799	rs11762921	AASS	9.2e-07
AT1-like	2	chr11	134127400	134130599	rs10894789	ACAD8	5.7e-11
AT1-like		chr11	134127400	134130599	rs12793620	ACAD8	2.4e-10
AT1-like		chr11	134127400	134130599	rs11223738	ACAD8	1.7e-11
AT1-like		chr11	134127400	134130599	rs11306396	ACAD8	3.6e-20
AT1-like		chr11	134127400	134130599	rs12801902	ACAD8	2.1e-09
AT1-like		chr11	134127400	134130599	rs12226809	ACAD8	1.9e-12
AT1-like	3	chr20	32504800	32506599	rs7274552	AHCY	1e-05
AT1-like	4	chr2	202422000	202423999	rs73991637	CASP8	3.2e-05
AT1-like	5	chr10	42682400	42686599	rs4514357	CCNYL2	6.5e-11
AT1-like		chr10	42682400	42686599	rs4481985	CCNYL2	7.8e-09
AT1-like	6	chr7	5964800	5967999	rs114399625	CCZ1	6.4e-36
AT1-like		chr7	5964800	5967999	rs71008339	CCZ1	4e-07
AT1-like		chr7	5964800	5967999	rs114399625	CCZ1B	1.7e-07
AT1-like		chr7	5964800	5967999	rs71008339	CCZ1B	6.5e-06
AT1-like	7	chr2	202422000	202423999	rs73991636	CFLAR	3.4e-13
AT1-like	8	chr15	31093400	31095999	rs11631868	CHRFAM7A	3.2e-05
AT1-like		chr15	31093400	31095999	rs140594595	CHRFAM7A	8.8e-08
AT1-like		chr15	31093400	31095999	rs35579443	CHRFAM7A	4.2e-05
AT1-like	9	chr5	178081600	178083599	rs3932015	CLK4	8.2e-06
AT1-like		chr5	178081600	178083599	rs5873630	CLK4	6.3e-06
AT1-like		chr5	178081600	178083599	rs2045892	CLK4	8.9e-11
AT1-like		chr5	178081600	178083599	rs35604659	CLK4	7.8e-11
AT1-like		chr5	178081600	178083599	rs11368251	CLK4	7e-05
AT1-like		chr5	178081600	178083599	rs11740396	CLK4	2.3e-06
AT1-like		chr5	178081600	178083599	rs11740530	CLK4	5.2e-06
AT1-like	10	chr8	68645800	68651999	rs2553672	CPA6	4.3e-05
AT1-like		chr8	68645800	68651999	rs2553671	CPA6	2.9e-08
AT1-like		chr8	68645800	68651999	rs2623856	CPA6	8.4e-05
AT1-like		chr8	68645800	68651999	rs1477556	CPA6	5.2e-07
AT1-like		chr8	68645800	68651999	rs1477555	CPA6	6e-07
AT1-like		chr8	68645800	68651999	rs1477554	CPA6	1.2e-06
AT1-like		chr8	68645800	68651999	rs17645658	CPA6	7.5e-12
AT1-like	11	chr20	44129400	44132599	rs6017589	DNTTIP1	1.2e-16
AT1-like		chr20	44129400	44132599	rs1883519	DNTTIP1	9.9e-10
AT1-like		chr20	44129400	44132599	rs6032249	DNTTIP1	4.8e-17
AT1-like		chr20	44129400	44132599	rs6032250	DNTTIP1	3.4e-17
AT1-like	12	chr20	32504800	32506599	rs7274552	EIF2S2	1.7e-08
AT1-like	13	chr11	67611800	67613599	rs7946046	FAM86C2P	5.6e-08
AT1-like		chr11	67611800	67613599	rs1133930	FAM86C2P	4.5e-06
AT1-like		chr11	67611800	67613599	rs3094948	FAM86C2P	7.3e-05
AT1-like		chr11	67611800	67613599	rs7128547	FAM86C2P	3.4e-07
AT1-like		chr11	67611800	67613599	rs7128551	FAM86C2P	2e-07
AT1-like		chr11	67611800	67613599	rs11522702	FAM86C2P	5.8e-05
AT1-like		chr11	67611800	67613599	rs4014275	FAM86C2P	3.2e-05
AT1-like	14	chr15	31093400	31095999	rs35480234	FAN1	6e-05
AT1-like		chr15	31093400	31095999	rs7163291	FAN1	1.5e-05
AT1-like		chr15	31093400	31095999	rs35579443	FAN1	2.1e-05
AT1-like	15	chr2	109305000	109306999	rs826584	GCC2	3.7e-12
AT1-like	16	chr15	31093400	31095999	rs798097	GOLGA8T	2.2e-05
AT1-like		chr15	31093400	31095999	rs35480234	HERC2P10	5.3e-09
AT1-like		chr15	31093400	31095999	rs7163291	HERC2P10	1e-09
AT1-like		chr15	31093400	31095999	rs11631868	HERC2P10	8e-10
AT1-like		chr15	31093400	31095999	rs798094	HERC2P10	3.4e-19
AT1-like		chr15	31093400	31095999	rs798097	HERC2P10	3.1e-05
AT1-like		chr15	31093400	31095999	rs35579443	HERC2P10	1.2e-09
AT1-like	17	chr10	39046000	39048599	rs34204069	HSD17B7P2	0.00032
AT1-like		chr10	39046000	39048599	rs186980066	HSD17B7P2	1.2e-179
AT1-like		chr10	39046000	39048599	rs9663114	HSD17B7P2	6.8e-05
AT1-like		chr10	39046000	39048599	rs3878074	HSD17B7P2	0.00021
AT1-like		chr10	39046000	39048599	rs115894705	HSD17B7P2	1.5e-59
AT1-like		chr10	39046000	39048599	rs537456656	HSD17B7P2	3.6e-07
AT1-like		chr10	39046000	39048599	rs9314888	HSD17B7P2	0.00025
AT1-like	18	chr20	44129400	44132599	rs6017589	HSPD1P21	8.3e-05
AT1-like		chr20	44129400	44132599	rs6032249	HSPD1P21	7e-05
AT1-like		chr20	44129400	44132599	rs6032250	HSPD1P21	0.00013
AT1-like		chr10	42682400	42686599	rs4514357	LINC00839	7.4e-31
AT1-like		chr10	42682400	42686599	rs4481985	LINC00839	5.4e-31
AT1-like	19	chr10	90448400	90451999	rs303517	LIPN	3.7e-13
AT1-like		chr10	90448400	90451999	rs1578210	LIPN	1.3e-05
AT1-like		chr10	90448400	90451999	rs1114881	LIPN	1.9e-05
AT1-like		chr10	90448400	90451999	rs1114472	LIPN	1.3e-05
AT1-like	20	chr2	99462400	99463599	rs12712036	LIPT1	1.1e-06
AT1-like		chr2	99462400	99463599	rs12712037	LIPT1	5.1e-08
AT1-like		chr2	99462400	99463599	rs11900176	LIPT1	2.3e-08
AT1-like	21	chr12	16624600	16629799	rs1541587	LMO3	0.00011
AT1-like		chr12	16624600	16629799	rs1541588	LMO3	9.2e-05
AT1-like	22	chr1	143933400	143938999	rs142793061	NBPF15	3.6e-05
AT1-like	23	chr7	75098200	75100599	rs55688682	NCF1C	1.7e-05
AT1-like		chr7	75098200	75100599	rs55633770	NCF1C	4.3e-07
AT1-like		chr7	75098200	75100599	rs6945340	NCF1C	4e-06
AT1-like	24	chr7	75046000	75048199	rs113975841	NSUN5P1	1.7e-07
AT1-like		chr7	75046000	75048199	rs8726	NSUN5P1	5.8e-13
AT1-like		chr7	75046000	75048199	rs55688682	NSUN5P1	1.5e-06
AT1-like		chr7	75046000	75048199	rs55633770	NSUN5P1	1.4e-18
AT1-like		chr7	75046000	75048199	rs6945340	NSUN5P1	7.8e-17
AT1-like	25	chr7	72715600	72717199	rs12112706	NSUN5P2	1.1e-06
AT1-like	26	chr20	44129400	44132599	rs6017589	PI3	6.6e-05
AT1-like		chr20	44129400	44132599	rs6032249	PI3	7.8e-05
AT1-like		chr20	44129400	44132599	rs6032250	PI3	2.3e-05
AT1-like	27	chr7	5964800	5967999	rs71008339	PMS2	8.3e-09
AT1-like	28	chr7	75046000	75048199	rs113975841	PMS2P2	7.4e-29
AT1-like		chr7	75046000	75048199	rs8726	PMS2P2	7e-05
AT1-like	29	chr7	75098200	75100599	rs55688682	PMS2P2	3.9e-27
AT1-like		chr7	75098200	75100599	rs55633770	PMS2P2	2.4e-46
AT1-like		chr7	75098200	75100599	rs6945340	PMS2P2	4.6e-45
AT1-like	30	chr7	75046000	75048199	rs113975841	PMS2P3	1.8e-06
AT1-like		chr7	75046000	75048199	rs8726	PMS2P3	1.6e-13
AT1-like	31	chr7	75098200	75100599	rs55688682	PMS2P3	1.6e-05
AT1-like		chr7	75098200	75100599	rs55633770	PMS2P3	2e-10
AT1-like		chr7	75098200	75100599	rs6945340	PMS2P3	2.6e-12
AT1-like	32	chr7	72715600	72717199	rs12112706	POM121	0.00012
AT1-like		chr7	75046000	75048199	rs150748305	POM121C	6.9e-05
AT1-like		chr7	75046000	75048199	rs113975841	POM121C	8.6e-12
AT1-like		chr7	75046000	75048199	rs8726	POM121C	8.8e-05
AT1-like		chr7	75046000	75048199	rs376495903	POM121C	4.8e-06
AT1-like	33	chr7	75098200	75100599	rs55688682	POM121C	1.4e-10
AT1-like		chr7	75098200	75100599	rs55633770	POM121C	5.4e-16
AT1-like		chr7	75098200	75100599	rs6945340	POM121C	2.2e-15
AT1-like		chr7	75098200	75100599	rs184343941	POM121C	6.1e-05
AT1-like	34	chr2	202422000	202423999	rs73991636	PPIL3	1.3e-12
AT1-like	35	chr13	50173200	50174199	rs11618686	RCBTB1	4.8e-07
AT1-like	36	chr7	75046000	75048199	rs150748305	RCC1L	0.00014
AT1-like	37	chr13	34570400	34572799	rs9570678	RFC3	4.4e-05
AT1-like	38	chr10	39046000	39048599	rs34204069	SEPT7P9	2.1e-05
AT1-like		chr10	39046000	39048599	rs9663114	SEPT7P9	0.00017
AT1-like		chr10	39046000	39048599	rs3878074	SEPT7P9	3.3e-05
AT1-like		chr10	39046000	39048599	rs9731107	SEPT7P9	2e-06
AT1-like		chr10	39046000	39048599	rs9314888	SEPT7P9	2.3e-05
AT1-like	39	chr13	50173200	50174199	rs373784060	SETDB2	4.7e-06
AT1-like	40	chr9	115673200	115676399	rs4978516	SLC46A2	8.7e-05
AT1-like	41	chr1	29685600	29686999	rs145261299	SNORA44	6.8e-05
AT1-like		chr1	29685600	29686999	rs576324053	SNORA44	0.00017
AT1-like	42	chr7	75046000	75048199	rs150748305	SPDYE5	0.00018
AT1-like		chr7	75046000	75048199	rs8726	SPDYE5	3.5e-09
AT1-like	43	chr7	75098200	75100599	rs55633770	SPDYE5	4.1e-08
AT1-like		chr7	75098200	75100599	rs6945340	SPDYE5	0.00016
AT1-like	44	chr7	75046000	75048199	rs150748305	STAG3L1	2.1e-08
AT1-like		chr7	75046000	75048199	rs113975841	STAG3L1	2.1e-14
AT1-like		chr7	75046000	75048199	rs376495903	STAG3L1	1.3e-07
AT1-like	45	chr7	75098200	75100599	rs55688682	STAG3L1	1.6e-09
AT1-like		chr7	75098200	75100599	rs55633770	STAG3L1	4.1e-39
AT1-like		chr7	75098200	75100599	rs6945340	STAG3L1	4.3e-36
AT1-like		chr7	75098200	75100599	rs184343941	STAG3L1	2.2e-07
AT1-like	46	chr11	134127400	134130599	rs112866184	THYN1	3e-07
AT1-like		chr11	134127400	134130599	rs10894789	THYN1	1.6e-08
AT1-like		chr11	134127400	134130599	rs147372666	THYN1	3.1e-07
AT1-like		chr11	134127400	134130599	rs112203893	THYN1	3.1e-07
AT1-like		chr11	134127400	134130599	rs11306396	THYN1	3e-05
AT1-like		chr11	134127400	134130599	rs7935530	THYN1	3.2e-06
AT1-like		chr11	134127400	134130599	rs113750526	THYN1	1.6e-06
AT1-like		chr11	134127400	134130599	rs12226809	THYN1	1.7e-08
AT1-like		chr11	134127400	134130599	rs77332416	THYN1	3.1e-07
AT1-like	47	chr13	50173200	50174199	rs373784060	TRIM13	0.00013
AT1-like		chr13	50173200	50174199	rs11618686	TRIM13	0.00016
AT1-like	48	chr7	75046000	75048199	rs113975841	TRIM73	7.2e-07
AT1-like		chr7	75046000	75048199	rs8726	TRIM73	1.3e-09
AT1-like	49	chr7	75098200	75100599	rs55688682	TRIM73	4.6e-05
AT1-like		chr7	75098200	75100599	rs55633770	TRIM73	2.9e-08
AT1-like		chr7	75098200	75100599	rs6945340	TRIM73	3.5e-09
AT1-like	50	chr2	99462400	99463599	rs12712036	TSGA10	4.7e-05
AT1-like		chr2	99462400	99463599	rs12712037	TSGA10	3.1e-05
AT1-like		chr2	99462400	99463599	rs11900176	TSGA10	6.9e-07
AT1-like	51	chr15	31093400	31095999	rs35480234	ULK4P3	1.8e-10
AT1-like		chr15	31093400	31095999	rs7163291	ULK4P3	7.9e-10
AT1-like		chr15	31093400	31095999	rs798094	ULK4P3	1.1e-09
AT1-like		chr15	31093400	31095999	rs798097	ULK4P3	6.9e-08
AT1-like		chr15	31093400	31095999	rs35579443	ULK4P3	1.2e-09
AT1-like	52	chr20	44129400	44132599	rs6017589	WFDC3	3.5e-25
AT1-like		chr20	44129400	44132599	rs6073768	WFDC3	6.5e-05
AT1-like		chr20	44129400	44132599	rs1883519	WFDC3	4.4e-08
AT1-like		chr20	44129400	44132599	rs1883520	WFDC3	6.5e-05
AT1-like		chr20	44129400	44132599	rs6032249	WFDC3	4.8e-27
AT1-like		chr20	44129400	44132599	rs6032250	WFDC3	3e-29
AT1-like	53	chr10	39046000	39048599	rs191717583	ZNF25	1.4e-05
AT1-like		chr10	39046000	39048599	rs146505842	ZNF25	1.4e-05
AT1-like		chr10	39046000	39048599	rs184295319	ZNF25	1.4e-05
AT1-like		chr10	39046000	39048599	rs374430857	ZNF25	1.4e-05
AT1-like		chr10	39046000	39048599	rs34204069	ZNF37A	1.5e-05
AT1-like		chr10	39046000	39048599	rs186980066	ZNF37A	1.6e-05
AT1-like		chr10	39046000	39048599	rs9663114	ZNF37A	5.2e-07
AT1-like		chr10	39046000	39048599	rs3878074	ZNF37A	1.8e-05
AT1-like		chr10	39046000	39048599	rs9314888	ZNF37A	1.4e-05
AT1-like	54	chr10	42682400	42686599	rs4514357	ZNF37BP	1.3e-07
AT1-like		chr10	42682400	42686599	rs4481985	ZNF37BP	1.3e-09
AT2	1	chr10	81318135	81318136	rs17884839	BEND3P3	1e-13
AT2	2	chr10	81318241	81318242	rs61860558	BEND3P3	2.8e-11
AT2	3	chr9	166247	166248	rs202194999	CBWD1	5.3e-10
AT2	4	chr1	111821776	111821777	rs4838896	CHI3L2	1.1e-07
AT2		chr1	111821776	111821777	rs4838896	CHIA	4.4e-34
AT2		chr1	111821776	111821777	rs4838896	CHIAP2	4.7e-20
AT2	5	chr1	111824743	111824744	rs4240529	CHI3L2	2.9e-08
AT2		chr1	111824743	111824744	rs4240529	CHIA	1.2e-16
AT2		chr1	111824743	111824744	rs4240529	CHIAP2	3.8e-14
AT2	6	chr1	111821945	111821946	rs12027550	CHIAP2	6e-07
AT2	7	chr16	74833969	74833970	rs375028036	FA2H	3.2e-06
AT2	8	chr9	166247	166248	rs202194999	FOXD4	1.7e-06
AT2	9	chr2	171624221	171624222	rs2058726	GAD1	1.5e-05
AT2	10	chr11	124597823	124597824	rs61247811	NRGN	4.4e-17
AT2	11	chr10	81318135	81318136	rs17884839	NUTM2B	2.4e-10
AT2	12	chr10	81318241	81318242	rs61860558	NUTM2B	6e-16
AT2		chr10	81318241	81318242	rs61860558	NUTM2B-AS1	1.9e-06
AT2	13	chr1	151315286	151315287	rs2233854	PSMD4	5.3e-06
AT2		chr1	151315286	151315287	rs2233854	RFX5	3.2e-05
AT2	14	chr10	81318135	81318136	rs17884839	SFTPA1	1e-07
AT2	15	chr10	81318241	81318242	rs61860558	SFTPA2	4.3e-07
AT2	16	chr11	124597823	124597824	rs61247811	SIAE	1.4e-07
AT2	17	chr11	124598457	124598458	rs141277858	SPA17	3.8e-06
AT2	18	chr15	40369244	40369245	rs113139584	SRP14	1.1e-11
AT2		chr15	40369244	40369245	rs113139584	SRP14-AS1	2.1e-10
AT2	19	chr10	64019605	64019606	rs7076775	ZNF365	1.2e-05
AT2		chr10	64019743	64019744	rs7094950	ZNF365	1.1e-06
