# Supplementary material for: Comprehensive epigenomic profiling of human alveolar epithelial differentiation identifies key epigenetic states and transcription factor co-regulatory networks for maintenance of distal lung identity
Source: BMC Genomics. 2021 Dec 18;22:906. doi: 10.1186/s12864-021-08152-6 (PMC8684104; doi:10.1186/s12864-021-08152-6)
Supplement: Supplementary file 4 — Additional file 4: Supplementary Table S3. GTEX-annotated enhancer-gene pairs showed differential expression in AEC differentiation. 19 enhancer-gene pairs showed significant differential gene expression during AEC differentiation with log fold change (LogFC) greater than 2. [file 12864_2021_8152_MOESM4_ESM.xlsx]

## Sheet: Supplemental_Table_2.1
Cell-type specific enhancer	Genes	p-values_AEC_D6vsD0	Log2FC_AEC_D6vsD0
AT2	SFTPA2	4.3e-07	-9.77374
AT2	SFTPA1	1e-07	-6.79059
AT2	CHI3L2	2.9e-08	-5.09408
AT1-like	NBPF15	3.6e-05	2.20578
AT1-like	TRIM13	0.00013	2.24476
AT1-like	CASP8	3.2e-05	2.53136
AT1-like	GCC2	3.7e-12	2.70259
AT1-like	EIF2S2	1.7e-08	2.79047
AT1-like	PPIL3	1.3e-12	3.33377
AT1-like	AHCY	1e-05	3.35843
AT1-like	RCC1L	0.00014	3.47654
AT1-like	ACAD8	1.9e-12	3.92462
AT1-like	CCZ1B	1.7e-07	4.22845
AT1-like	CCZ1	6.4e-36	4.3212
AT1-like	THYN1	1.6e-08	4.82066
AT1-like	AASS	9.2e-07	5.23399
AT1-like	CFLAR	3.4e-13	5.35293
AT1-like	LMO3	9.2e-05	6.36292
AT1-like	SNORA44	6.8e-05	7.33403
